# Supplementary material for: Testing the taxonomy of Dmanisi hominin fossils through dental crown area
Source: PLoS One. 2025 Dec 3;20(12):e0336484. doi: 10.1371/journal.pone.0336484 (PMC12674552; doi:10.1371/journal.pone.0336484)
Supplement: S1 Table — Adapted from our team of research’s recent publication [40]. (XLSX) [file pone.0336484.s001.xlsx]

## Sheet: Plan1
Species	Sources
S. tchadensis	[1-2]
A. kadabba	[3]
A. ramidus	[4]
A. anamensis	[5-6]
A. afarensis	[7-9]
A. africanus	[7,10]
A. sediba	[12]
A. garhi	[13]
P. aethiopicus	[10]
P. boisei	[10]
P. robustus	[7,10,14]
K. platyops	[15]
H. rudolfensis	[10]
H. habilis	[7,10-11]
H. erectus	[7,10,16]
H. heidelbergensis	[16]
H. naledi	[17,18]
H. neanderthalensis	[16,19-20]
H. sapiens	[16,21-22]
References
1	Brunet M, Guy F, Pilbeam D, Lieberman DE, Likius A, Mackaye HT, Ponce de León MS, Zollikofer CPE, Vignaud P. New material of the earliest hominid from the Upper Miocene of Chad. Nature. 2005;434(7034):752-5. doi:10.1038/nature03392.
2	Brunet M, Guy F, Pilbeam D, Mackaye HT, Likius A, Ahounta D, Beauvilain A, Blondel C, Bocherens H, Boisserie JR, et al. A new hominid from the Upper Miocene of Chad, Central Africa. Nature. 2002;418(6894):145-51. doi:10.1038/nature00879.
3	Haile-Selassie Y, WoldeGabriel G, editors. Ardipithecus kadabba: late Miocene evidence from the Middle Awash, Ethiopia. In: The Middle Awash Series. Berkeley: University of California Press; 2009.
4	White TD, Suwa G, Asfaw B. Australopithecus ramidus, a new species of early hominid from Aramis, Ethiopia. Nature. 1994;371(6495):306-12. doi:10.1038/371306a0.
5	Leakey MG, Feibel CS, McDougall I, Ward C, Walker A. New four-million-year-old hominid species from Kanapoi and Allia Bay, Kenya. Nature. 1995;376(6541):565-71. doi:10.1038/376565a0.
6	Ward CV, Manthi FK, Plavcan JM. New fossils of Australopithecus anamensis from Kanapoi, West Turkana, Kenya (2003–2008). J Hum Evol. 2013;65(5):501-24. doi:10.1016/j.jhevol.2013.05.006.
7	Blumenberg B, Lloyd AT. Australopithecus and the origin of the genus Homo: Aspects of biometry and systematics with accompanying catalog of tooth metric data. Biosystems. 1983;16(2): 127-167. doi:10.1016/0303-2647(83)90033-3.
8	Kimbel WH, Rak Y, Johanson DC. The skull of Australopithecus afarensis. New York: Oxford University Press; 2004.
9	Plavcan JM, Ward C, Paulus FL. Estimating canine tooth crown height in early Australopithecus. J Hum Evol. 2009;57(1): 2-10. doi:10.1016/j.jhevol.2009.04.005.
10	Wood B. Koobi Fora research project. Vol. 4: Hominid cranial remains. Oxford: Oxford University Press; 1991.
11	Clarke RJ. A Homo habilis maxilla and other newly-discovered hominid fossils from Olduvai Gorge, Tanzania. J Hum Evol. 2012;63(2): 418-428. doi:10.1016/j.jhevol.2011.11.007.
12	Berger LR, de Ruiter DJ, Churchill SE, Schmid P, Carlson KJ, Dirks PH, Kibii JM. Australopithecus sediba: a new species of Homo-like australopith from South Africa. Science. 2010;328(5975):195-204. doi:10.1126/science.1184944.
13	Asfaw B, White T, Lovejoy O, Latimer B, Simpson S, Suwa G. Australopithecus garhi: a new species of early hominid from Ethiopia. Science. 1999;284(5414):629-35. doi:10.1126/science.284.5414.629.
14	Keyser AW. The Drimolen skull: the most complete australopithecine cranium and mandible to date. S Afr J Sci. 2000;96:189-93.
15	Leakey MG, Spoor F, Brown FH, Gathogo PN, Kiarie C, Leakey LN, McDougall I. New hominin genus from eastern Africa shows diverse middle Pliocene lineages. Nature. 2001;410(6827):433-40. doi:10.1038/35068500.
16	Ni X, Ji Q, Wu W, Ji Y, Zhang C, Liang L, et al. Massive cranium from Harbin in northeastern China establishes a new Middle Pleistocene human lineage. Innovation. 2021;2(3):100130. doi:10.1016/j.xinn.2021.100130.
17	Delezene LK, Skinner MM, Bailey SE, Brophy JK, Elliott MC, Gurtov A, Irish JD, Moggi-Cecchi J, de Ruiter DJ, Hawks J, Berger LR. Descriptive catalog of Homo naledi dental remains from the 2013 to 2015 excavations of the Dinaledi Chamber, site U.W. 101, within the Rising Star cave system, South Africa. J Hum Evol. 2023;180(103372).
18	Hawks J, Elliott M, Schmid P, Churchill SE, De Ruiter DJ, Roberts EM, et al. New fossil remains of Homo naledi from the Lesedi Chamber, South Africa. eLife. 2017;6:e24232. doi:10.7554/eLife.24232.
19	Trinkaus E. Dental remains from the Shanidar adult Neanderthals. J Hum Evol. 1978;7(5):369-82. doi:10.1016/S0047-2484(78)80087-6.
20	Tillier AM, Arensburg B, Duday H. La mandibule et les dents du Néanderthalien de Kebara (Homo 2), Mont Carmel, Israël. Paléorient. 1989;15(2):39-58. doi:10.3406/paleo.1989.4508.
21	White TD, Clark Howell F, WoldeGabriel G, Beyene Y, Hart WK. Pleistocene Homo sapiens from Middle Awash, Ethiopia. Nature. 2003;423(6941):742-7. doi:10.1038/nature01669.
22	Hershkovitz I, Weber GW, Quam R, Duval M, Grün R, Kinsley L, et al. The earliest modern humans outside Africa. Science. 2018;359(6374):456-9. doi:10.1126/science.aap8369.
